# Supplementary material for: Caenorhabditis diversity on Pohnpei, Micronesia, provides evidence that the Elegans Supergroup has its roots in the Americas and diversified in the Pacific en route to Asia
Source: bioRxiv. 2025 Sep 24:2025.09.22.677770. Preprint. [Version 1] doi: 10.1101/2025.09.22.677770 (PMC12485960; doi:10.1101/2025.09.22.677770)
Supplement: Supplement 1 [file media-1.zip]

Archive with 8 entries (8 files):
- FileS1.StatisticsOfPatchColonization.R
- __MACOSX/._FileS1.StatisticsOfPatchColonization.R
- FileS3.UltrametricTreeForBiogeography
- __MACOSX/._FileS3.UltrametricTreeForBiogeography
- FileS4.GeographyFile.txt
- __MACOSX/._FileS4.GeographyFile.txt
- FileS2.CaenorhabditisPhylogeny
- __MACOSX/._FileS2.CaenorhabditisPhylogeny
