# Supplementary material for: Caenorhabditis diversity on Pohnpei, Micronesia, provides evidence that the Elegans Supergroup has its roots in the Americas and diversified in the Pacific en route to Asia
Source: bioRxiv. 2025 Sep 24:2025.09.22.677770. Preprint. [Version 1] doi: 10.1101/2025.09.22.677770 (PMC12485960; doi:10.1101/2025.09.22.677770)
Supplement: Supplement 1 [file media-1.zip › FileS2.CaenorhabditisPhylogeny]

(HPT10:0.0495103109,((((((((((HPT35:0.0093985357,HPT43:0.0104055943)1:0.0016520895,tribulationis:0.0122101713)1:0.0059699379,(HPT5:0.0070168963,sp41:0.0083462369)1:0.0084910665)1:0.0079359672,zanzibari:0.0192165669)1:0.0032916367,(HPT50:0.0236936152,sinica:0.0239019341)0.95:0.0025577783)1:0.0153050530,(briggsae:0.0074238045,nigoni:0.0049930057)1:0.0316503334)1:0.0127565000,((latens:0.0084472514,remanei:0.0050803620)1:0.0084309336,sp33:0.0147042246)1:0.0252357907)1:0.0080679290,((((QG4628:0.0418879774,(kamaaina:0.0117234114,oiwi:0.0120913356)1:0.0373368263)1:0.0160741821,((((((((QG4644:0.0085045488,QG4848:0.0089868791)1:0.0029198081,imperialis:0.0114918817)1:0.0034417231,QG4797:0.0113341994)1:0.0199703763,(sp25:0.0274834149,sp49:0.0273469495)1:0.0118858024)1:0.0270369534,japonica:0.0680398352)1:0.0063817007,QG4708:0.0692810693)1:0.0154584698,((((afra:0.0328399627,sulstoni:0.0251542432)1:0.0444152247,niphades:0.0643602049)1:0.0060874939,((((becei:0.0099738511,nouraguensis:0.0124594150)1:0.0114219958,yunquensis:0.0200725503)1:0.0134126760,(panamensis:0.0326618503,waitukubuli:0.0347795283)1:0.0095763627)1:0.0102384690,macrosperma:0.0387033479)1:0.0239572536)1:0.0035783900,sp67:0.0749673703)1:0.0037708870)1:0.0057344402,((((((((agridulce:0.0049360678,sp56:0.0050055620)1:0.0102752388,sp8:0.0175374175)1:0.0347981024,(dolens:0.0133373060,quiockensis:0.0133848146)1:0.0191814913)1:0.0259704602,(angaria:0.0133337131,castelli:0.0106255376)1:0.0565998890)1:0.1018293030,((((drosophilae:0.0205691597,sp2:0.0151071918)1:0.0729463824,sp30:0.0843282936)1:0.0572419339,virilis:0.1261875271)1:0.0203949080,((portoensis:0.0371738708,vivipara:0.0288092895)1:0.0329973096,sp27:0.0725218587)1:0.0620270872)1:0.0066817938)1:0.0053575730,(((((auricularia:0.1710756407,monodelphis:0.1803107109)1:0.0573150287,krikudae:0.1714448323)1:0.0383562519,parvicauda:0.3342568750)1:0.0534586346,sp52:0.1409058746)1:0.0554412123,(bovis:0.1306274094,plicata:0.2098742996):0.0410399273)1:0.0266877839)1:0.0062955013,astrocarya:0.1551484112)0.47:0.0189409869,((guadeloupensis:0.0252782468,sp45:0.0200101575)1:0.0719185746,uteleia:0.1248264054)1:0.0280667892)1:0.0641763590)1:0.0137898200)1:0.0094621215,(elegans:0.0471703005,inopinata:0.0727138899)1:0.0075236415)1:0.0044635952,sp54:0.0345196812)1:0.0071721053)1:0.0103596309,((brenneri:0.0094602650,sp48:0.0088114859)1:0.0216324133,(sp44:0.0296369658,sp51:0.0249187567)1:0.0039738248)1:0.0137134397)1:0.0033863656,doughertyi:0.0369158168)0.95:0.0049331453,(tropicalis:0.0303912766,wallacei:0.0220682406)1:0.0139666011)1;
